# Supplementary material for: Toward unsupervised outbreak detection through visual perception of new patterns
Source: BMC Public Health. 2009 Jun 10;9:179. doi: 10.1186/1471-2458-9-179 (PMC2706246; doi:10.1186/1471-2458-9-179)
Supplement: Additional file 1 — ICPC-body. ICPC classification with our visual reference frame [file 1471-2458-9-179-S1.xls]

## Sheet: ICPC
General and unspecified
A01	$Q$15	Pain general/multiple sites
A02	$R$14	Chills
A03	$S$14	Fever
A04	$Q$14	Weakness/tiredness general
A05	$O$15	Feeling ill
A06	$P$14	Fainting/syncope
A07	$O$16	Coma
A08	$P$15	Swelling
A09	$P$16	Sweating problem
A10	$O$17	Bleeding/haemorrhage NOS
A12	$O$18	allergy
A13	$O$19	Concern/fear medical treatment
A14	$S$18	sever intestine pain of the infant
A15	$P$18	excessive crying of the infant
A16	$Q$18	Irritable infant
A17	$R$18	Other general symptom of the infant
A20	$S$19	Euthanasia request/discussion
A25	$R$19	Fear of death/dying
A26	$R$15	Fear of cancer NOS
A27	$Q$16	Fear of other disease NOS
A28	$O$14	Limited function/disability NOS
A29	$S$15	General symptom/complaint other
A70	$N$15	Tuberculosis
A71	$N$16	Measles
A72	$L$17	Chickenpox
A73	$M$16	Malaria
A74	$K$17	Rubella
A75	$L$15	Infectious mononucleosis
A76	$M$15	Viral exanthem other
A77	$L$16	Viral disease other/NOS
A78	$J$16	Infectious disease other/NOS
A79	$N$14	Malignancy NOS
A80	$M$19	Trauma/injury NOS
A81	$N$19	Multiple trauma/injuries
A82	$K$15	Secondary effect of trauma
A84	$N$17	Poisoning by medical agent
A85	$M$18	Adverse effect medical agent
A86	$M$17	Toxic effect non-medicinal substance
A87	$L$18	Complication of medical treatment
A88	$K$18	Adverse effect physical factor
A89	$N$18	Effect prosthetic device
A90	$L$19	Congenital anomaly OS/multiple
A91	$K$16	Abnormal result investigation NOS
A92	$J$17	Allergy/allergic reaction NOS
A93	$M$14	Premature newborn
A94	$L$14	Perinatal morbidity other
A95	$K$14	Perinatal mortality
A96	$K$19	Death
A97	$J$15	No disease
A98	$J$14	Health maintenance/prevention
A99	$J$18	General disease NOS
Blood, blood forming organs and Immune Mechanism
B02	$O$20	Lymph gland(s) enlarged/painful
B03	$P$22	other symptom lymph gland
B04	$O$22	Blood symptom/complaint
B25	$O$23	Fear of aids/HIV
B26	$P$20	Fear cancer blood/lymph
B27	$Q$20	Fear blood/lymph disease other
B28	$O$21	Limited function/disability
B29	$P$21	Sympt/complt lymph/immune other
B70	$N$23	Lymphadenitis acute
B71	$K$23	Lymphadenitis non-specific
B72	$M$20	Hodgkin's disease/lymphoma
B73	$N$20	Leukaemia
B74	$K$20	Malignant neoplasm blood other
B75	$L$20	Benign/unspecified neoplasm blood
B76	$L$23	Ruptured spleen traumatic
B77	$J$23	Injury blood/lymph/spleen other
B78	$L$22	Hereditary haemolytic anaemia
B79	$K$22	Congen.anom. blood/lymph other
B80	$N$21	Iron deficiency anaemia
B81	$J$21	Anaemia, Vitamin B12/folate def.
B82	$M$21	Anaemia other/unspecified
B83	$N$22	Purpura/coagulation defect
B84	$M$22	Unexplained abnormal white cells
B85	$L$21	unexplained abnormal blood analysis
B86	$K$21	other haematologic anomaly
B87	$J$20	Splenomegaly
B90	$M$23	HIV-infection/aids
B99	$J$22	Blood/lymph/spleen disease other
Digestive
D01	$P$71	Abdominal pain/cramps general
D02	$P$69	Abdominal pain epigastric
D03	$R$69	Heartburn
D04	$R$72	Rectal/anal pain
D05	$S$72	Perianal itching
D06	$Q$71	Abdominal pain localized other
D08	$Q$72	Flatulence/gas/belching
D09	$Q$68	Nausea
D10	$R$68	Vomiting
D11	$R$73	Diarrhoea
D12	$P$70	Constipation
D13	$O$70	Jaundice
D14	$O$69	Haematemesis/vomiting blood
D15	$P$73	Melaena
D16	$O$73	Rectal bleeding
D17	$Q$73	Incontinence of bowel
D18	$S$73	Change faeces/bowel movements
D19	$S$68	Teeth/gum symptom/complaint
D20	$O$68	Mouth/tongue/lip symptom/complt.
D21	$P$68	Swallowing problem
D22	$P$72	worm/oxyuris/other parasite
D24	$AI$43	Abdominal mass NOS
D25	$R$71	Abdominal distension
D26	$Q$70	Fear of cancer of digestive system
D27	$S$71	Fear of digestive disease other
D28	$O$72	Limited function/disability (d)
D29	$Q$69	Digestive symptom/complaint other
D70	$M$72	Gastrointestinal infection
D71	$J$68	Mumps
D72	$M$73	Viral hepatitis
D73	$K$72	Gastroenteritis presumed infection
D74	$N$69	Malignant neoplasm stomach
D75	$N$71	Malignant neoplasm colon/rectum
D76	$N$70	Malignant neoplasm pancreas
D77	$M$71	Malig. neoplasm digest other/NOS
D78	$M$70	Neoplasm digest benign/uncertain
D79	$J$70	Foreign body digestive system
D80	$J$71	Injury digestive system other
D81	$K$70	Congen. anomaly digestive system
D82	$N$68	Teeth/gum disease
D83	$M$68	Mouth/tongue/lip disease
D84	$K$69	Oesophagus disease
D85	$L$70	Duodenal ulcer
D86	$L$68	Peptic ulcer other
D87	$L$69	Stomach function disorder
D88	$N$72	Appendicitis
D89	$L$73	Inguinal hernia
D90	$K$68	Hiatus hernia
D91	$K$73	Abdominal hernia other
D92	$L$71	Diverticular disease
D93	$K$71	Irritable bowel syndrome
D94	$L$72	Chronic enteritis/ulcerative colitis
D95	$N$73	Anal fissure/perianal abscess
D96	$M$69	Worms/other parasites
D97	$J$72	Liver disease NOS
D98	$J$73	Cholecystitis/cholelithiasis
D99	$J$69	Disease digestive system, other
Eye
F01	$Q$46	Eye pain
F02	$O$48	Red eye
F03	$O$49	Eye discharge
F04	$Q$48	Visual floaters/spots
F05	$R$46	Visual disturbance other
F13	$R$47	Eye sensation abnormal
F14	$O$46	Eye movements abnormal
F15	$P$48	Eye appearance abnormal
F16	$Q$47	Eyelid symptom/complaint
F17	$P$47	Glasses symptom/complaint
F18	$O$47	Contact lens symptom/complaint
F27	$S$47	Fear of eye disease
F28	$P$46	Limited function/disability (f)
F29	$S$46	Eye symptom/complaint other
F70	$N$49	Conjunctivitis infectious
F71	$M$49	Conjunctivitis allergic
F72	$L$49	Blepharitis/stye/chalazion
F73	$J$49	Eye infection/inflammation other
F74	$N$47	Neoplasm of eye/adnexa
F75	$N$48	Contusion/haemorrhage eye
F79	$M$48	Injury eye other
F80	$K$47	Blocked lacrimal duct of infant
F81	$AA$21	Congenital anomaly eye other
F82	$L$48	Detached retina
F83	$M$46	Retinopathy
F84	$N$46	Macular degeneration
F85	$K$49	Corneal ulcer
F86	$J$48	Trachoma
F91	$L$47	Refractive error
F92	$L$46	Cataract
F93	$K$46	Glaucoma
F94	$J$46	Blindness
F95	$M$47	Strabismus
F99	$K$48	Eye/adnexa disease, other
Ear
H01	$O$53	Ear pain/earache
H02	$S$51	Hearing complaint
H03	$R$51	Tinnitus, ringing/buzzing ear
H04	$P$51	Ear discharge
H05	$O$51	Bleeding ear
H13	$Q$51	Plugged feeling ear
H15	$Q$50	Concern with appearance of ears
H27	$R$50	Fear of ear disease
H28	$O$50	Limited function/disability ear
H29	$P$50	Ear symptom/complaint other
H70	$J$53	Otitis externa
H71	$N$53	Acute otitis media/myringitis
H72	$M$53	Serous otitis media
H73	$L$53	Eustachian salpingitis
H74	$K$53	Chronic otitis media
H75	$N$51	Neoplasm of ear
H76	$J$52	Foreign body in ear
H77	$N$52	Perforation ear drum
H78	$M$52	Superficial injury of ear
H79	$L$52	Ear injury other
H80	$L$51	Congenital anomaly of ear
H81	$K$50	Excessive ear wax
H82	$M$50	Vertiginous syndrome
H83	$L$50	Otosclerosis
H84	$AC$26	Presbyacusis
H85	$K$52	Acoustic trauma
H86	$N$50	Deafness
H99	$J$50	Ear/mastoid disease, other
Cardiovascular
K01	$P$57	Heart pain
K02	$O$57	Pressure/tightness of heart
K03	$Q$57	Cardiovascular pain NOS
K04	$Q$59	Palpitations/awareness of heart
K05	$R$59	Irregular heartbeat other
K06	$R$61	Prominent veins
K07	$O$58	Swollen ankles/oedema
K24	$P$58	Fear of heart disease
K25	$Q$58	Fear of hypertension
K27	$R$58	Fear cardiovascular disease other
K28	$O$56	Limited function/disability (k)
K29	$P$56	Cardiovascular sympt./complt. other
K70	$N$61	Infection of circulatory system
K71	$N$60	Rheumatic fever/heart disease
K72	$M$61	Neoplasm cardiovascular
K73	$L$61	Congenital anomaly cardiovascular
K74	$M$57	Ischaemic heart disease w. angina
K75	$N$57	Acute myocardial infarction
K76	$L$57	Ischaemic heart disease w/o angina
K77	$N$58	Heart failure
K78	$J$59	Atrial fibrillation/flutter
K79	$L$59	Paroxysmal tachycardia
K80	$K$59	Cardiac arrhythmia NOS
K81	$L$60	Heart/arterial murmur NOS
K82	$M$59	Pulmonary heart disease
K83	$M$60	Heart valve disease NOS
K84	$K$60	Heart disease other
K85	$L$58	Elevated blood pressure
K86	$K$58	Hypertension uncomplicated
K87	$J$58	Hypertension complicated
K88	$M$58	Postural hypotension
K89	$M$56	Transient cerebral ischaemia
K90	$N$56	Stroke/cerebrovascular accident
K91	$K$57	Cerebrovascular disease
K92	$L$56	Atherosclerosis/PVD
K93	$N$59	Pulmonary embolism
K94	$K$56	Phlebitis/thrombophlebitis
K95	$J$61	Varicose veins of leg
K96	$K$61	Haemorrhoids
K99	$J$56	Cardiovascular disease other
Musculoskeletal
L01	$O$55	Neck symptom/complain
L02	$T$65	Back symptom/complaint
L03	$T$66	Low back symptom/complaint
L04	$Y$34	Chest symptom/complaint
L05	$T$68	Flank/axilla symptom/complaint
L06	$T$56	armpit symptom
L07	$O$54	Jaw symptom/complaint
L08	$AJ$30	Shoulder symptom/complaint
L09	$U$56	Arm symptom/complaint
L10	$V$56	Elbow symptom/complaint
L11	$W$56	Wrist symptom/complaint
L12	$X$56	Hand/finger symptom/complaint
L13	$T$88	Hip symptom/complaint
L14	$U$91	Leg/thigh symptom/complaint
L15	$T$92	Knee symptom/complaint
L16	$T$98	Ankle symptom/complaint
L17	$U$98	Foot/toe symptom/complaint
L18	$P$30	Muscle pain
L19	$Q$30	Muscle symptom/complaint NOS
L20	$O$30	Joint symptom/complaint NOS
L26	$O$28	Fear of cancer musculoskeletal
L27	$P$29	Fear musculoskeletal disease other
L28	$O$29	Limited function/disability (l)
L29	$R$30	Sympt/complt. Musculoskeletal other
L70	$N$29	Infections musculoskeletal system
L71	$N$28	Malignant neoplasm musculoskeletal
L72	$G$56	Fracture: radius/ulna
L73	$I$95	Fracture: tibia/fibula
L74	$H$98	Fracture: hand/foot bone
L75	$I$90	Fracture: femur
L76	$N$30	Fracture: other
L77	$T$97	Sprain/strain of ankle
L78	$H$93	Sprain/strain of knee
L79	$K$30	Sprain/strain of joint NOS
L80	$M$30	Dislocation/subluxation
L81	$L$30	Injury musculoskeletal NOS
L82	$L$28	Congenital anomaly musculoskeletal
L83	$N$55	Neck syndrome
L84	$I$66	Back syndrome w/o radiating pain
L85	$I$67	Acquired deformity of spine
L86	$I$65	Back syndrome with radiating pain
L87	$M$29	Bursitis/tendinitis/synovitis NOS
L88	$L$29	Rheumatoid/seropositive arthritis
L89	$I$88	Osteoarthrosis of hip
L90	$H$94	Osteoarthrosis of knee
L91	$K$28	Osteoarthrosis other
L92	$I$56	Shoulder syndrome
L93	$H$92	Tennis elbow
L94	$M$28	Osteochondrosis
L95	$J$28	Osteoporosis
L96	$H$95	Acute internal damage knee
L97	$I$93	Neoplasm benign/unspec musculo.
L98	$K$29	Acquired deformity of limb
L99	$J$30	Musculoskeletal disease, other
Neurological
N01	$R$41	Headache
N02	$S$41	tension headache
N03	$Q$41	Pain face
N04	$O$43	Restless legs
N05	$P$43	Tingling fingers/feet/toes
N06	$P$44	Sensation disturbance other
N07	$Q$43	Convulsion/seizure
N16	$O$44	Disturbance of smell/taste
N17	$R$43	Vertigo/dizziness
N18	$O$41	Paralysis/weakness
N19	$O$42	Speech disorder
N26	$P$42	Fear cancer neurological system
N27	$Q$42	Fear of neurological disease other
N28	$P$41	Limited function/disability (n)
N29	$Q$44	Neurological symptom/complt. other
N70	$L$45	Poliomyelitis
N71	$N$45	Meningitis/encephalitis
N72	$M$45	Tetanus
N73	$K$45	Neurological infection other
N74	$N$42	Malignant neoplasm nervous system
N75	$M$42	Benign neoplasm nervous system
N76	$L$42	Neoplasm nervous system unspec.
N79	$K$43	Concussion
N80	$J$43	Head injury other
N81	$N$43	Injury nervous system other
N86	$M$43	Multiple sclerosis
N87	$K$42	Parkinsonism
N88	$M$41	Epilepsy
N89	$N$41	Migraine
N90	$L$43	Cluster headache
N91	$K$41	Facial paralysis/bell's palsy
N92	$L$41	Trigeminal neuralgia
N93	$M$44	Carpal tunnel syndrome
N94	$N$44	Peripheral neuritis/neuropathy
N99	$L$44	Neurological disease, other
Psychological
P01	$Q$37	Feeling anxious/nervous/tense
P02	$O$37	Acute stress reaction
P03	$P$37	Feeling depressed
P04	$R$37	Feeling/behaving irritable/angry
P05	$P$35	Senility, feeling/behaving old
P06	$R$38	Sleep disturbance
P07	$P$38	Sexual desire reduced
P08	$O$38	Sexual fulfilment reduced
P09	$Q$38	Sexual preference concern
P10	$P$39	Stammering/stuttering/tic
P11	$Q$39	Eating problem in child
P12	$P$40	Bedwetting/enuresis
P13	$O$40	Encopresis/bowel training problem
P15	$P$36	Chronic alcohol abuse
P16	$O$36	Acute alcohol abuse
P17	$S$36	Tobacco abuse
P18	$R$36	Medication abuse
P19	$Q$36	Drug abuse
P20	$O$35	Memory disturbance
P21	$O$39	hyperactive child
P22	$S$40	Child behaviour symptom/complaint
P23	$R$40	Adolescent behav. Symptom/complt.
P24	$Q$40	Specific learning problem
P25	$Q$35	Phase of life problem adult
P27	$S$35	Fear of mental disorder
P28	$R$35	Limited function/disability (p)
P29	$S$37	Psychological symptom/complt other
P70	$N$35	Dementia
P71	$L$36	Organic psychosis other
P72	$N$36	Schizophrenia
P73	$M$36	Affective psychosis
P74	$L$37	Anxiety disorder/anxiety state
P75	$N$37	Somatization disorder
P76	$M$37	Depressive disorder
P77	$N$38	Suicide/suicide attempt
P78	$M$38	Neuraesthenia/surmenage
P79	$K$37	Phobia/compulsive disorder
P80	$L$38	Personality disorder
P85	$M$35	Mental retardation
P98	$K$36	Psychosis NOS/other
P99	$K$38	Psychological disorders, other
Respiratory
R01	$Q$64	Pain respiratory system
R02	$P$64	Shortness of breath/dyspnoea
R03	$S$65	Wheezing
R04	$S$64	Breathing problem, other
R05	$O$65	Cough
R06	$O$62	Nose bleed/epistaxis
R07	$Q$62	Sneezing/nasal congestion
R08	$R$62	Nose symptom/complaint other
R09	$P$62	Sinus symptom/complaint
R21	$P$63	Throat symptom/complaint
R22	$O$63	amygdala symtom
R23	$Q$63	Voice symptom/complaint
R24	$O$67	Haemoptysis
R25	$O$64	Sputum/phlegm abnormal
R26	$P$67	Fear of cancer respiratory system
R27	$P$65	Fear of respiratory disease, other
R28	$O$66	Limited function/disability (r)
R29	$R$64	Respiratory symptom/complaint oth.
R70	$N$66	Tuberculosis
R71	$M$66	Whooping cough
R72	$M$63	Strep throat
R73	$L$62	Boil/abscess nose
R74	$J$62	Upper respiratory infection acute
R75	$N$62	Sinusitis acute/chronic
R76	$N$63	Tonsillitis acute
R77	$L$63	Laryngitis/tracheitis acute
R78	$L$64	Acute bronchitis/bronchiolitis
R80	$M$64	Influenza
R81	$N$64	Pneumonia
R82	$M$65	Pleurisy/pleural effusion
R83	$L$66	Respiratory infection other
R84	$N$67	Malignant neoplasm bronchus/lung
R85	$M$67	Malinant neoplasm respiratory, other
R86	$L$67	Benign neoplasm respiratory
R87	$K$62	Foreign body nose/larynx/bronch
R88	$J$67	Injury respiratory other
R89	$K$67	Congenital anomaly respiratory
R90	$K$63	Hypertrophy tonsils/adenoids
R91	$K$64	Chronic bronchitis/bronchectasia
R93	$N$65	pleural effusion
R95	$J$64	Chronic obstructive pulmonary dis
R96	$J$65	Asthma
R97	$M$62	Allergic rhinitis
R98	$K$66	Hyperventilation syndrome
R99	$L$65	Respiratory disease other
Skin
S01	$S$12	Pain/tenderness of skin
S02	$Q$11	Pruritus
S03	$BE$1	Warts
S04	$O$8	Lump/swelling localized
S05	$P$8	Lumps/swellings generalized
S06	$P$9	Rash localized
S07	$P$13	Rash generalized
S08	$S$9	Skin colour change
S09	$O$10	Infected finger/toe
S10	$P$10	Boil/carbuncle
S11	$Q$10	Skin infection post-traumatic
S12	$Q$13	Insect bite/sting
S13	$O$11	Animal/human bite
S14	$Q$9	Burn/scald
S15	$Q$8	Foreign body in skin
S16	$S$8	Bruise/contusion
S17	$P$11	Abrasion/scratch/blister
S18	$O$9	Laceration/cut
S19	$R$9	Skin injury other
S20	$R$12	Corn/callosity
S21	$R$11	Skin texture symptom/complaint
S22	$O$12	Nail symptom/complaint
S23	$P$12	Hair loss/baldness
S24	$Q$12	Hair/scalp symptom/complaint
S26	$R$8	Fear of cancer of skin
S27	$R$10	Fear of skin disease other
S28	$O$13	Limited function/disability (s)
S29	$S$10	Skin symptom/complaint other
S70	$N$10	Herpes zoster
S71	$K$10	Herpes simplex
S72	$J$10	Scabies/other acariasis
S73	$L$12	Pediculosis/skin infestation other
S74	$M$9	Dermatophytosis
S75	$M$12	Moniliasis/candidiasis skin
S76	$K$11	Skin infection other
S77	$N$8	Malignant neoplasm of skin
S78	$L$8	Lipoma
S79	$J$9	Neoplasm skin benign/unspecified
S80	$J$8	Solar keratosis/sunburn
S81	$N$9	Haemangioma/lymphangioma
S82	$M$8	Naevus/mole
S83	$K$9	Congenital skin anomaly other
S84	$N$11	Impetigo
S85	$N$13	Pilonidal cyst/fistula
S86	$K$12	Dermatitis seborrhoeic
S87	$M$11	Dermatitis/atopic eczema
S88	$J$12	Dermatitis contact/allergic
S89	$M$13	Diaper rash
S90	$L$13	Pityriasis rosea
S91	$M$10	Psoriasis
S92	$J$13	Sweat gland disease
S93	$K$8	Sebaceous cyst
S94	$N$12	Ingrowing nail
S95	$L$9	Molluscum contagiosum
S96	$K$13	Acne
S97	$L$11	Chronic ulcer skin
S98	$L$10	Urticaria
S99	$J$11	Skin disease, other
Endocrine/metabolic and Nutritional
T01	$P$27	Excessive thirst
T02	$R$26	Excessive appetite
T03	$P$25	Loss of appetite
T04	$S$26	Feeding problem of infant/child
T05	$O$25	Feeding problem of adult
T06	$Q$25	anorexia/bulimia
T07	$Q$26	Weight gain
T08	$S$25	Weight loss
T10	$O$27	Growth delay
T11	$R$25	Dehydration
T15	$O$24	thyroid tumor
T26	$P$24	Fear of cancer of endocrine system
T27	$P$26	Fear endocrine/metabolic dis other
T28	$O$26	Limited function/disability (t)
T29	$Q$24	Endocrine/met./sympt/complt other
T70	$N$27	Endocrine infection
T71	$N$24	Malignant neoplasm thyroid
T72	$M$24	Benign neoplasm thyroid
T73	$L$26	Neoplasm endocrine oth/unspecified
T78	$J$25	Thyroglossal duct/cyst
T80	$K$26	Congenital anom endocrine/metab.
T81	$L$24	Goitre
T82	$M$26	Obesity
T83	$K$25	Overweight
T85	$K$24	Hyperthyroidism/thyrotoxicosis
T86	$J$24	Hypothyroidism/myxoedema
T87	$N$25	Hypoglycaemia
T88	$M$27	glycosuria
T90	$M$25	Diabetes non-insulin dependent
T91	$L$27	Vitamin/nutritional deficiency
T92	$N$26	Gout
T93	$L$25	Lipid disorder
T99	$J$26	Endocrine/metab/nutrit. dis. other
Urological
U01	$Q$75	Dysuria/painful urination
U02	$O$74	Urinary frequency/urgency
U04	$O$76	Incontinence urine
U05	$P$74	Urination problems other
U06	$O$75	Haematuria
U07	$Q$76	Urine symptom/complaint other
U13	$P$76	Bladder symptom/complaint other
U14	$R$75	Kidney symptom/complaint
U26	$P$75	Fear of cancer of urinary system
U27	$R$74	Fear of urinary disease other
U28	$S$75	Limited function/disability urinary
U29	$Q$74	Urinary symptom/complaint other
U70	$M$75	Pyelonephritis/pyelitis
U71	$L$75	Cystitis/urinary infection other
U72	$K$76	Urethritis
U75	$N$75	Malignant neoplasm of kidney
U76	$N$76	Malignant neoplasm of bladder
U77	$M$74	Malignant neoplasm urinary other
U78	$M$76	Benign neoplasm urinary tract
U79	$L$76	Neoplasm urinary tract NOS
U80	$K$75	Injury urinary tract
U85	$J$75	Congenital anomaly urinary tract
U88	$J$76	Glomerulonephritis/nephrosis
U90	$AA$49	Orthostatic albumin./proteinuria
U95	$N$74	Urinary calculus
U98	$K$74	Abnormal urine test NOS
U99	$J$74	Urinary disease, other
Pregnancy, childbearing, family planning
W01	$S$78	Question of pregnancy
W02	$R$78	Fear of pregnancy
W03	$O$79	Antepartum bleeding
W05	$Q$78	Pregnancy vomiting/nausea
W10	$P$78	Contraception postcoital
W11	$O$78	Contraception oral
W12	$P$77	Contraception intrauterine
W13	$R$77	Sterilization
W14	$S$77	Contraception other
W15	$Q$77	Infertility/subfertility
W17	$O$80	Post-partum bleeding
W18	$P$80	Post-partum symptom/complaint oth.
W19	$P$81	Breast/lactation symptom/complaint
W20	$O$81	other breast symptom (if pregnancy)
W27	$Q$79	Fear complications of pregnancy
W28	$O$77	Limited function/disability (w)
W29	$P$79	Pregnancy symptom/complaint other
W70	$N$80	Puerperal infection/sepsis
W71	$N$79	Infection complicating pregnancy
W72	$N$78	Malignant neoplasm relate to preg.
W73	$M$78	Benign/unspec. neoplasm/pregnancy
W75	$M$79	Injury complicating pregnancy
W76	$L$80	Congenital anomaly complicate preg.
W77	$M$80	other non obstetrical anomaly
W78	$K$79	Pregnancy
W79	$L$79	Unwanted pregnancy
W80	$J$77	Ectopic pregnancy
W81	$L$78	Toxaemia of pregnancy
W82	$J$78	Abortion spontaneous
W83	$K$77	Abortion induced
W84	$K$78	Pregnancy high risk
W90	$L$77	Uncomplicate labour/delivery live
W91	$N$81	Uncomplicate labour/delivery still
W92	$M$77	Complicate labour/ delivery livebirth
W93	$N$77	Complicate labour/delivery stillbirth
W94	$M$81	Puerperal mastitis
W95	$L$81	Breast disorder in pregnancy other
W96	$K$80	Complications of puerperium other
W99	$K$81	Disorder pregnancy/delivery, other
Female Genital
X01	$Q$86	Genital pain female
X02	$Q$87	Menstrual pain
X03	$S$84	Intermenstrual pain
X04	$Q$84	Painful intercourse female
X05	$P$87	Menstruation absent/scanty
X06	$R$82	Menstruation excessive
X07	$O$87	Menstruation irregular/frequent
X08	$P$82	Intermenstrual bleeding
X09	$O$83	Premenstrual symptom/complaint
X10	$P$83	Postponement of menstruation
X11	$R$85	Menopausal symptom/complaint
X12	$O$84	Postmenopausal bleeding
X13	$P$84	Postcoital bleeding
X14	$O$85	Vaginal discharge
X15	$P$85	Vaginal symptom/complaint other
X16	$Q$85	Vulval symptom/complaint
X17	$P$86	Pelvis symptom/complaint female
X18	$R$83	Breast pain female
X19	$Q$82	Breast lump/mass female
X20	$S$83	Nipple symptom/complaint female
X21	$S$82	Breast symptom/complt. female other
X22	$S$87	Concern breast appearance female
X23	$R$87	Fear sexually transmitted disease (f)
X24	$S$86	Fear of sexual dysfunction female
X25	$R$84	Fear of genital cancer female
X26	$O$82	Fear of breast cancer female
X27	$S$85	Fear genital/breast disease other (f)
X28	$O$86	Limited function/disability (x)
X29	$R$86	Genital symptom/complt female oth.
X70	$L$85	Syphilis female
X71	$K$85	Gonorrhoea female
X72	$J$85	Genital candidiasis female
X73	$N$86	Genital trichomoniasis female
X74	$Z$56	Pelvic inflammatory disease
X75	$N$83	Malignant neoplasm cervix
X76	$N$82	Malignant neoplasm breast female
X77	$Q$83	Malignant neoplasm genital other (f)
X78	$M$83	Fibromyoma uterus
X79	$M$82	Benign neoplasm breast female
X80	$L$83	Benign neoplasm female genital
X81	$K$83	Genital neoplasm oth/unspecied (f)
X82	$N$87	Injury genital female
X83	$M$87	Congenital anomaly genital female
X84	$N$85	Vaginitis/vulvitis NOS
X85	$M$86	Cervical disease NOS
X86	$M$84	Abnormal cervix smear
X87	$N$84	Uterovaginal prolapse
X88	$L$82	Fibrocystic disease breast
X89	$K$82	Premenstrual tension syndrome
X90	$L$86	Genital herpes female
X91	$K$86	Condylomata acuminata female
X99	$J$86	Genital disease female, other
Male Genital
Y01	$P$89	Pain in penis
Y02	$Q$90	Pain in testis/scrotum
Y03	$O$89	Urethral discharge
Y04	$R$89	Penis symptom/complaint other
Y05	$R$90	Scrotum/testis sympt/complt. other
Y06	$O$88	Prostate symptom/complaint
Y07	$S$90	Impotence NOS
Y08	$S$89	Sexual function sympt./complt.(m)
Y10	$O$91	Infertility/subfertility male
Y13	$P$91	Sterilization male
Y14	$S$91	Family planning male other
Y16	$R$91	Breast symptom/complaint male
Y24	$Q$91	Fear of sexual dysfunction male
Y25	$P$90	Fear sexually transmitted dis. male
Y26	$Q$89	Fear of genital cancer male
Y27	$AG$62	Fear of genital disease male other
Y28	$O$90	Limited function/disability (y)
Y29	$Q$88	Genital sympt./complt.male other
Y70	$N$91	Syphilis male
Y71	$M$91	Gonorrhoea male
Y72	$L$91	Genital herpes male
Y73	$L$90	Prostatitis/seminal vesiculitis
Y74	$M$90	Orchitis/epididymitis
Y75	$K$91	Balanitis
Y76	$L$89	Condylomata acuminata male
Y77	$N$89	Malignant neoplasm prostate
Y78	$M$89	Malign neoplasm male genital other
Y79	$M$88	Benign/unspec. neoplasm gen. (m)
Y80	$K$89	Injury male genital
Y81	$N$90	Phimosis/redundant prepuce
Y82	$J$89	Hypospadias
Y83	$J$90	Undescended testicle
Y84	$L$88	Congenital genl anomaly (m) other
Y85	$N$88	Benign prostatic hypertrophy
Y86	$K$90	Hydrocoele
Y99	$J$91	Genital disease male, other
Social problems
Z01	$Q$2	Poverty/financial problem
Z02	$O$4	Food/water problem
Z03	$P$2	Housing/neighbourhood problem
Z04	$R$2	Social cultural problem
Z05	$O$3	Work problem
Z06	$P$3	Unemployment problem
Z07	$Q$3	Education problem
Z08	$R$3	Social welfare problem
Z09	$S$3	Legal problem
Z10	$S$6	Health care system problem
Z11	$R$6	Compliance/being ill problem
Z12	$Q$4	Relationship problem with partner
Z13	$Q$6	Partner's behaviour problem
Z14	$P$4	Partner illness problem
Z15	$P$6	Loss/death of partner problem
Z16	$R$7	Relationship problem with child
Z18	$P$7	Illness problem with child
Z19	$O$7	Loss/death of child problem
Z20	$R$4	Relationship prob. parent/family
Z21	$S$5	Behaviour problem parent/family
Z22	$P$5	Illness problem parent/family
Z23	$O$6	Loss/death parent/family member
Z24	$Q$5	Relationship problem friend
Z25	$O$5	Assault/harmful event problem
Z27	$R$5	Fear of a social problem
Z28	$O$2	Limited function/disability (z)
Z29	$S$4	Social problem NOS
Abbreviations
Anom		anomaly
behav		behaviour
bronch		bronchus
complicat		complication
congen		congenital
dis		disease
eval		evaluation
exam		examination
gen		genital
malig		malignant
metab		metabolic
musculo		musculoskeletal
NEC		not elsewhere classified
NOS		not otherwise specified
nutrit		nutrition
oth		other
preg		pregnancy
prob		problem
RFE		reason for encounter
sympt		symptom
unspec		unspecified
w		with
w/o		without
